# Supplementary material for: Fomes fomentarius and F. inzengae—A Comparison of Their Decay Patterns on Beech Wood
Source: Microorganisms. 2023 Mar 7;11(3):679. doi: 10.3390/microorganisms11030679 (PMC10056366; doi:10.3390/microorganisms11030679)
Supplement: Supplementary file 1 [file microorganisms-11-00679-s001.zip]

Archive with 1 entries (1 files):
- microorganisms-2196608-supplementary.pdf
